# Supplementary material for: Identification of Hub Genes and Physiological Effects of Overexpressing the Photosynthesis-Related Gene Soly720 in Tomato under High-CO2 Conditions
Source: Int J Mol Sci. 2024 Jan 7;25(2):757. doi: 10.3390/ijms25020757 (PMC10815203; doi:10.3390/ijms25020757)
Supplement: Supplementary file 1 [file ijms-25-00757-s001.zip]

Archive with 4 entries (3 files):
- Supplementary files/
- Supplementary files/Supplemental Table S1.xls
- Supplementary files/Supplemental Table S2.xls
- Supplementary files/Supplemental Table S3.xls
