# Supplementary material for: Identification of Hub Genes and Physiological Effects of Overexpressing the Photosynthesis-Related Gene Soly720 in Tomato under High-CO2 Conditions
Source: Int J Mol Sci. 2024 Jan 7;25(2):757. doi: 10.3390/ijms25020757 (PMC10815203; doi:10.3390/ijms25020757)
Supplement: Supplementary file 1 [file ijms-25-00757-s001.zip › Supplementary files/Supplemental Table S1.xls]

## Sheet: Supplemental Table S1
Table S1. Functional annotation of hub genes in MEblack network.
Functional annotation	Gene_Name	Gene_ID
Endocytosis pathway (ko04144)	Soly100860	Solyc01g100860.2
	Soly84690	Solyc10g084690.1
Steroid biosynthesis (ko00100)	Soly110290	Solyc01g110290.2
	Soly111830	Solyc01g111830.2
pyrimidine metabolism (ko00240)	Soly89970	Solyc01g089970.2
	Soly47630	Solyc10g047630.1
plant-pathogen interaction (ko04626)	Soly104530	Solyc01g104530.2
	Soly112250	Solyc01g112250.2
RNA transport (ko03013)	Soly98180	Solyc01g098180.2
	Soly6470	Solyc10g006470.2
mRNA surveillance pathway (ko03015)	Soly73650	Solyc01g073650.2
	Soly47360	Solyc10g047360.1
beta-Alanine metabolism (ko00410)	Soly47630	Solyc10g047630.1
valine, leucine and isoleucine degradation (ko00280)	Soly28900	Solyc01g028900.2
phenylalanine metabolism (ko00360)	Soly6300	Solyc01g006300.2
phenylalanine, tyrosine and tryptophan biosynthesis (ko00400)	Soly105420	Solyc01g105420.2
tyrosine metabolism (ko00350)	Soly91330	Solyc01g091330.2
biosynthesis of amino acids (ko01230)	Soly105420	Solyc01g105420.2
chlorophyll biosynthetic process (GO: 0015995)	Soly7100	Solyc01g007100.2
chloroplastic camphene/tricyclene synthase	Soly105920	Solyc01g105920.2
chloroplastic phospho-2-dehydro-3-deoxyheptonate aldolase	Soly105420	Solyc01g105420.2
chloroplastic adenylate isopentenyltransferase 5	Soly80150	Solyc01g080150.2
chloroplastic MATE efflux family protein 2	Soly85330	Solyc10g085330.1
