# Supplementary material for: Identification of Hub Genes and Physiological Effects of Overexpressing the Photosynthesis-Related Gene Soly720 in Tomato under High-CO2 Conditions
Source: Int J Mol Sci. 2024 Jan 7;25(2):757. doi: 10.3390/ijms25020757 (PMC10815203; doi:10.3390/ijms25020757)
Supplement: Supplementary file 1 [file ijms-25-00757-s001.zip › Supplementary files/Supplemental Table S2.xls]

## Sheet: Supplemental Table S2
Table S2. Functional annotation of hub genes in MEturquoise network.
Functional annotation	Gene_Name	Gene_ID
mRNA surveillance pathway (ko03015)	Soly9620	Solyc01g009620.2
	Soly9630	Solyc01g009630.2
	Soly11340	Solyc01g011340.2
	Soly104560	Solyc01g104560.2
Aminoacyl-tRNA biosynthesis (ko00970)	Soly80810	Solyc01g080810.2
	Soly96870	Solyc01g096870.2
	Soly112290	Solyc01g112290.2
RNA transport (ko03013)	Soly104560	Solyc01g104560.2
biosynthesis of amino acids (ko01230)	Soly91190	Solyc01g091190.2
	Soly98550	Solyc01g098550.2
	Soly104000	Solyc01g104000.2
cyanoamino acid metabolism (ko00460)	Soly74030	Solyc01g074030.2
	Soly104000	Solyc01g104000.2
glycine, serine and threonine metabolism (ko00260)	Soly98550	Solyc01g098550.2
	Soly104000	Solyc01g104000.2
phenylalanine, tyrosine and tryptophan biosynthesis (ko00400)	Soly91190	Solyc01g091190.2
	Soly98550	Solyc01g098550.2
valine, leucine and isoleucine degradation (ko00280)	Soly108800	Solyc01g108800.2
beta-Alanine metabolism (ko00410)
linoleic acid and alpha-Linolenic acid metabolism (ko00591, ko00592)	Soly5750	Solyc01g005750.1
	Soly6540	Solyc01g006540.2
fatty acid metabolism (ko01212)	Soly90410	Solyc01g090410.2
fatty acid elongation (ko00062)
sphingolipid metabolism (ko00600)	Soly10860	Solyc01g010860.2
carbon metabolism (ko01200)	Soly104000	Solyc01g104000.2
	Soly108800	Solyc01g108800.2
porphyrin and chlorophyll metabolism (ko00860)	Soly112290	Solyc01g112290.2
one carbon pool by folate (ko00670)	Soly104000	Solyc01g104000.2
pentose and glucuronate interconversions (ko00040)	Soly90410	Solyc01g090410.2
fructose and mannose metabolism (ko00051)
starch and sucrose metabolism (ko00500)	Soly74030	Solyc01g074030.2
