# Supplementary material for: Identification of Hub Genes and Physiological Effects of Overexpressing the Photosynthesis-Related Gene Soly720 in Tomato under High-CO2 Conditions
Source: Int J Mol Sci. 2024 Jan 7;25(2):757. doi: 10.3390/ijms25020757 (PMC10815203; doi:10.3390/ijms25020757)
Supplement: Supplementary file 1 [file ijms-25-00757-s001.zip › Supplementary files/Supplemental Table S3.xls]

## Sheet: Supplemental Table S3
Table S3. Information of hub genes in MEblack and MEturquoise network.
Module	Gene_ID	Gene_Name	Module	Gene_ID	Gene_Name
Meblack	Solyc01g005820.2	Soly5820	Meturquoise	Solyc01g006540.2	Soly6540
	Solyc01g081040.2	Soly81040		Solyc01g065550.2	Soly65550
	Solyc01g079770.2	Soly79770		Solyc01g005710.2	Soly5710
	Solyc01g006230.2	Soly6230		Solyc01g065530.2	Soly65530
	Solyc01g091770.2	Soly91770		Solyc01g066870.2	Soly66870
	Solyc01g005590.2	Soly5590		Solyc01g005680.2	Soly5680
	Solyc01g009060.2	Soly9060		Solyc01g088030.2	Soly88030
	Solyc01g087820.2	Soly87820		Solyc01g090410.2	Soly90410
	Solyc01g008100.2	Soly8100		Solyc01g091190.2	Soly91190
	Solyc01g099340.2	Soly99340		Solyc01g005750.1	Soly5750
	Solyc01g060470.2	Soly60470		Solyc01g095930.2	Soly95930
	Solyc01g021670.2	Soly21670		Solyc01g100050.2	Soly100050
	Solyc01g088530.2	Soly88530		Solyc01g080830.2	Soly80830
	Solyc01g096080.2	Soly96080		Solyc01g057210.2	Soly57210
	Solyc01g095790.2	Soly95790		Solyc01g067740.2	Soly67740
	Solyc01g102750.2	Soly102750		Solyc01g097360.2	Soly97360
	Solyc01g005010.2	Soly5010		Solyc01g097570.2	Soly97570
	Solyc01g080290.2	Soly80290		Solyc01g103440.2	Soly103440
	Solyc01g095690.2	Soly95690		Solyc01g009620.2	Soly9620
	Solyc01g100760.2	Soly100760		Solyc01g010180.2	Soly10180
	Solyc01g073770.2	Soly73770		Solyc01g011340.2	Soly11340
	Solyc01g098920.2	Soly98920		Solyc01g098570.2	Soly98570
	Solyc01g099760.2	Soly99760		Solyc01g104190.2	Soly104190
	Solyc01g073710.2	Soly73710		Solyc01g008850.2	Soly8850
	Solyc01g111730.2	Soly111730		Solyc01g066820.2	Soly66820
	Solyc01g089970.2	Soly89970		Solyc01g058320.2	Soly58320
	Solyc01g081060.2	Soly81060		Solyc01g111260.2	Soly111260
	Solyc01g104020.2	Soly104020		Solyc01g005840.2	Soly5840
	Solyc01g112180.2	Soly112180		Solyc01g005250.2	Soly5250
	Solyc01g009670.2	Soly9670		Solyc01g006690.2	Soly6690
	Solyc01g007100.2	Soly7100		Solyc01g096870.2	Soly96870
	Solyc01g008550.2	Soly8550		Solyc01g080810.2	Soly80810
	Solyc01g087090.2	Soly87090		Solyc01g099680.2	Soly99680
	Solyc01g090950.2	Soly90950		Solyc01g112000.2	Soly112000
	Solyc01g091330.2	Soly91330		Solyc01g080510.2	Soly80510
	Solyc01g110290.2	Soly110290		Solyc01g008780.2	Soly8780
	Solyc01g097270.2	Soly97270		Solyc01g108630.2	Soly108630
	Solyc01g006830.2	Soly6830		Solyc01g098550.2	Soly98550
	Solyc01g090970.2	Soly90970		Solyc01g057770.2	Soly57770
	Solyc01g105920.2	Soly105920		Solyc01g096610.2	Soly96610
	Solyc01g103490.2	Soly103490		Solyc01g104270.2	Soly104270
	Solyc01g104500.2	Soly104500		Solyc01g068160.2	Soly68160
	Solyc01g091640.2	Soly91640		Solyc01g060180.2	Soly60180
	Solyc01g096130.2	Soly96130		Solyc01g081030.2	Soly81030
	Solyc01g100370.2	Soly100370		Solyc01g104000.2	Soly104000
	Solyc01g006300.2	Soly6300		Solyc01g060240.2	Soly60240
	Solyc01g081570.2	Soly81570		Solyc01g108530.2	Soly108530
	Solyc01g079410.2	Soly79410		Solyc01g014180.2	Soly14180
	Solyc01g079530.2	Soly79530		Solyc01g108800.2	Soly108800
	Solyc01g009020.2	Soly9020		Solyc01g112290.2	Soly112290
	Solyc01g106060.2	Soly106060		Solyc01g068060.2	Soly68060
	Solyc01g110940.2	Soly110940		Solyc01g091550.2	Soly91550
	Solyc01g109220.2	Soly109220		Solyc01g091280.2	Soly91280
	Solyc01g079780.2	Soly79780		Solyc01g028930.2	Soly28930
	Solyc01g111830.2	Soly111830		Solyc01g067660.2	Soly67660
	Solyc01g108910.2	Soly108910		Solyc01g009630.2	Soly9630
	Solyc01g010000.2	Soly10000		Solyc01g107180.2	Soly107180
	Solyc01g107750.2	Soly107750		Solyc01g100250.2	Soly100250
	Solyc10g052490.1	Soly52490		Solyc01g074030.2	Soly74030
	Solyc01g112250.2	Soly112250		Solyc01g005720.2	Soly5720
	Solyc01g068190.2	Soly68190		Solyc01g068130.2	Soly68130
	Solyc01g105420.2	Soly105420		Solyc01g096050.2	Soly96050
	Solyc01g098020.2	Soly98020		Solyc01g095800.2	Soly95800
	Solyc10g005100.2	Soly5100		Solyc01g109970.2	Soly109970
	Solyc10g047630.1	Soly47630		Solyc01g094480.2	Soly94480
	Solyc01g028900.2	Soly28900		Solyc01g106820.2	Soly106820
	Solyc10g084690.1	Soly84690		Solyc01g080690.2	Soly80690
	Solyc01g101240.2	Soly101240		Solyc01g008770.2	Soly8770
	Solyc10g007150.2	Soly7150		Solyc01g079590.2	Soly79590
	Solyc01g100860.2	Soly100860		Solyc01g097770.2	Soly97770
	Solyc10g084590.2	Soly84590		Solyc01g010480.2	Soly10480
	Solyc01g080150.2	Soly80150		Solyc01g088550.2	Soly88550
	Solyc01g098180.2	Soly98180		Solyc01g104560.2	Soly104560
	Solyc01g109360.2	Soly109360		Solyc01g014140.2	Soly14140
	Solyc01g104530.2	Soly104530		Solyc01g006510.2	Soly6510
	Solyc10g085330.1	Soly85330		Solyc01g110310.2	Soly110310
	Solyc10g052880.1	Soly52880		Solyc01g005450.2	Soly5450
	Solyc10g006470.2	Soly6470		Solyc01g103680.2	Soly103680
	Solyc01g073650.2	Soly73650		Solyc01g098760.2	Soly98760
	Solyc10g081910.1	Soly81910		Solyc01g104170.2	Soly104170
	Solyc10g084620.1	Soly84620		Solyc01g103760.2	Soly103760
	Solyc10g047210.1	Soly47210		Solyc01g096900.2	Soly96900
	Solyc10g008310.1	Soly8310		Solyc01g104060.2	Soly104060
	Solyc01g109460.2	Soly109460		Solyc01g103110.2	Soly103110
	Solyc10g085220.1	Soly85220		Solyc01g087030.2	Soly87030
	Solyc10g055660.1	Soly55660		Solyc01g111530.2	Soly111530
	Solyc01g091630.2	Soly91630		Solyc01g079360.2	Soly79360
	Solyc10g086210.1	Soly86210		Solyc01g098120.2	Soly98120
	Solyc10g047960.1	Soly47960		Solyc01g065980.2	Soly65980
	Solyc01g106800.2	Soly106800		Solyc01g010860.2	Soly10860
	Solyc01g109410.2	Soly109410		Solyc01g108170.2	Soly108170
	Solyc11g010420.1	Soly10420		Solyc01g088050.2	Soly88050
	Solyc10g081410.1	Soly81410		Solyc01g005550.2	Soly5550
	Solyc10g080590.1	Soly80590		Solyc01g110970.2	Soly110970
	Solyc01g105350.1	Soly105350		Solyc01g010830.2	Soly10830
	Solyc10g074980.1	Soly74980		Solyc01g105660.2	Soly105660
	Solyc10g046930.1	Soly46930		Solyc01g089980.2	Soly89980
	Solyc10g047360.1	Soly47360		Solyc01g105450.2	Soly105450
	Solyc10g083900.1	Soly83900		Solyc01g105990.2	Soly105990
	Solyc11g012730.1	Soly12730		Solyc01g102580.2	Soly102580
